# Supplementary material for: Physiological insight into the conserved properties of Caenorhabditis elegans acid‐sensing degenerin/epithelial sodium channels
Source: J Physiol. 2022 Oct 23;601(9):1625–53. doi: 10.1113/JP283238 (PMC10424705; doi:10.1113/JP283238)
Supplement: Supplementary file 1 — Statistical Summary Document [file TJP-601-1625-s002.xlsx]

## Sheet: Statistical Summary Table
Statistical Summary Document
Manuscript Title:	Physiological insight into the conserved properties of Caenorhabditis elegans acid-sensing DEG/ENaCs
Authors:	Eva Kaulich, Patrick T. N. McCubbin, William R. Schafer, Denise S. Walker
Animal model used, if applicable:	Xenopus oocytes
Underlying hypothesis:	What are the physiological properties of C. elegans DEG/ENaCs? Are the channels acid-sensitive (i.e. inhibited or activated by different pH)? Are they amiloride sensitive? Are they sensitive to zinc?
Definitions of ‘n’:	n are the individual Xenopus oocytes pooled together from multiple batches on different days
Statistical summary table 1:
Experimental question number	Experimental Question
1	Are the currents statistically significantly higher in the oocytes injected with the DEG/ENaC construct compare to nuclease-free water injected controls at pH 4?
2	Are the currents statistically significantly higher in the oocytes injected with the DEG/ENaC construct compare to nuclease-free water injected controls at pH 7.4?
3	Are currents at pH 4 statistically different to those at pH 7.4
4	pH dose response
5	Erev shift
6	Permeability ratios
7	cRNA dose-dependent current
8	GAS belt deletion
9	amiloride dose-response at pH50 of acid-activated channels
10	IVs in ND96 and with added 500 uM Amiloride at pH 7.4
11	UNC-105h's response to high and low amiloride doses
12	Zn2+ dose response at pH50
Experimental question number	Finding/ conclusion	Experimental location/variable	Summary statistics	Error (SD or IQR)	n	Exact P value	Figure/table in which data are presented	Units	Data comparisons	Statistical test	Any other experimental factors	Comments
Multiple tests of the same question are shown in different rows		oocytes expressing the following construct	Median current (nA)	interquartile range (Q1-Q3)	(value)	If P is considered significant against a stated confidence limit, authors may indicate this in bold.The exact value must be stated unless P is less than 0.0001, in which case < is permitted.			e.g. WT vs KO		e.g. subjects’ age or sex	e.g. observation
1	n/a	water injected control	-95	(-44.5 - -121.5)	13	n/a	Figure 3 and Table 3	nA	n/a	n/a		peak current, no leak subtr
1	current at pH 4 similar to water control	ACD-1	-149	(-70.5 - -246.3)	8	>0.9999 ns	Figure 3 and Table 3	nA	vs water control at pH 4	Kruskal-Wallis		peak current, no leak subtr
1	Current enhanced by acidic pH 4 (different from water control)	ACD-2	-743	(-616.5 - -1304)	13	0.0037 **	Figure 3 and Table 3	nA	vs water control at pH 4	Kruskal-Wallis		peak current, no leak subtr
1	Current enhanced by acidic pH 4 (different from water control)	ASIC-1	-10069	(-8475 - -12851)	7	0.0051 **	Figure 3 and Table 3	nA	vs water control at pH 4	Kruskal-Wallis		peak current, no leak subtr
1	Current enhanced by acidic pH 4 (different from water control)	DEL-9	-1910	(-476 - -2322)	19	0.0005 ***	Figure 3 and Table 3	nA	vs water control at pH 4	Kruskal-Wallis		peak current, no leak subtr
1	current at pH 4 similar to water control	ACD-5	-347	(-197.5 - -437)	5	0.6178 ns	Figure 3 and Table 3	nA	vs water control at pH 4	Kruskal-Wallis		peak current, no leak subtr
1	current at pH 4 similar to water control	DEL-4	-134	(-75.5 - -180.5)	9	>0.9999 ns	Figure 3 and Table 3	nA	vs water control at pH 4	Kruskal-Wallis		peak current, no leak subtr
1	current at pH 4 similar to water control	DELM-1	-482	(-35 - -792)	7	>0.9999 ns	Figure 3 and Table 3	nA	vs water control at pH 4	Kruskal-Wallis		peak current, no leak subtr
1	current at pH 4 similar to water control	UNC-105	-175	(-18.5 - -231.5)	17	>0.9999 ns	Figure 3 and Table 3	nA	vs water control at pH 4	Kruskal-Wallis		peak current, no leak subtr
1	current at pH 4 similar to water control	UNC-8c	-86	(-47.75 - -142.3)	14	>0.9999 ns	Figure 3 and Table 3	nA	vs water control at pH 4	Kruskal-Wallis		peak current, no leak subtr
1	current at pH 4 similar to water control	ACD-4	-57	(-46 - -129)	23	>0.9999 ns	Figure 3 and Table 3	nA	vs water control at pH 4	Kruskal-Wallis		peak current, no leak subtr
1	current at pH 4 similar to water control	ASIC-2	-72	(-58 - -134.5)	21	>0.9999 ns	Figure 3 and Table 3	nA	vs water control at pH 4	Kruskal-Wallis		peak current, no leak subtr
1	current at pH 4 similar to water control	DEG-1	-37	(-21 - -128)	23	>0.9999 ns	Figure 3 and Table 3	nA	vs water control at pH 4	Kruskal-Wallis		peak current, no leak subtr
1	current at pH 4 similar to water control	DEGT-1	-54	(-37 - -156)	23	>0.9999 ns	Figure 3 and Table 3	nA	vs water control at pH 4	Kruskal-Wallis		peak current, no leak subtr
1	current at pH 4 similar to water control	DELM-2	-26.5	(-15.5 - -46.25)	24	0.1937 ns	Figure 3 and Table 3	nA	vs water control at pH 4	Kruskal-Wallis		peak current, no leak subtr
1	current at pH 4 similar to water control	DEL-1	-47.5	(-27.5 - -128)	24	>0.9999 ns	Figure 3 and Table 3	nA	vs water control at pH 4	Kruskal-Wallis		peak current, no leak subtr
1	current at pH 4 similar to water control	DEL-2a	-51.5	(-35.75 - -104.3)	18	>0.9999 ns	Figure 3 and Table 3	nA	vs water control at pH 4	Kruskal-Wallis		peak current, no leak subtr
1	current at pH 4 similar to water control	DEL-2b	-45.5	(-30 - -53.5)	10	>0.9999 ns	Figure 3 and Table 3	nA	vs water control at pH 4	Kruskal-Wallis		peak current, no leak subtr
1	current at pH 4 similar to water control	DEL-3	-57.5	(-40.5 - -66.5)	10	>0.9999 ns	Figure 3 and Table 3	nA	vs water control at pH 4	Kruskal-Wallis		peak current, no leak subtr
1	current at pH 4 similar to water control	MEC-10	-156	(-35 - -575.5)	17	>0.9999 ns	Figure 3 and Table 3	nA	vs water control at pH 4	Kruskal-Wallis		peak current, no leak subtr
1	current at pH 4 similar to water control	DEL-6a	-49	(-39 - -73)	23	>0.9999 ns	Figure 3 and Table 3	nA	vs water control at pH 4	Kruskal-Wallis		peak current, no leak subtr
1	current at pH 4 similar to water control	DEL-7	-208	(-59 - -319)	7	>0.9999 ns	Figure 3 and Table 3	nA	vs water control at pH 4	Kruskal-Wallis		peak current, no leak subtr
1	current at pH 4 similar to water control	DEL-8b	-57	(-47 - -170)	20	>0.9999 ns	Figure 3 and Table 3	nA	vs water control at pH 4	Kruskal-Wallis		peak current, no leak subtr
1	current at pH 4 similar to water control	DEL-10	-69.5	(-23.5 - -143.5)	18	>0.9999 ns	Figure 3 and Table 3	nA	vs water control at pH 4	Kruskal-Wallis		peak current, no leak subtr
1	current at pH 4 similar to water control	MEC-4	-126	(-39.75 - -461.3)	16	>0.9999 ns	Figure 3 and Table 3	nA	vs water control at pH 4	Kruskal-Wallis		peak current, no leak subtr
1	current at pH 4 similar to water control	EGAS-1	-37	(-31 - -50.5)	12	>0.9999 ns	Figure 3 and Table 3	nA	vs water control at pH 4	Kruskal-Wallis		peak current, no leak subtr
1	current at pH 4 similar to water control	EGAS-2	-37	(-31.5 - -51.25)	12	>0.9999 ns	Figure 3 and Table 3	nA	vs water control at pH 4	Kruskal-Wallis		peak current, no leak subtr
1	current at pH 4 similar to water control	EGAS-3	-37	(-29 - -42)	11	>0.9999 ns	Figure 3 and Table 3	nA	vs water control at pH 4	Kruskal-Wallis		peak current, no leak subtr
1	current at pH 4 similar to water control	EGAS-4	-39.5	(-30.25 - -66.5)	12	>0.9999 ns	Figure 3 and Table 3	nA	vs water control at pH 4	Kruskal-Wallis		peak current, no leak subtr
												peak current, no leak subtr
2	n/a	water injected control	-32	(-15.35 - -54)	13	n/a	Figure 3 and Table 3	nA	vs water control at pH 7.4	Kruskal-Wallis		peak current, no leak subtr
2	current larger at pH 7.4 (different to water control)	ACD-1	-1242	(-509 - -1844)	8	<0.0001 ****	Figure 3 and Table 3	nA	vs water control at pH 7.5	Kruskal-Wallis		peak current, no leak subtr
2	current larger at pH 7.4 (different to water control)	ACD-2	-344	(-153 - -482.5)	13	0.0004 ***	Figure 3 and Table 3	nA	vs water control at pH 7.6	Kruskal-Wallis		peak current, no leak subtr
2	current at pH 7.4 similar to water control	ASIC-1	-23	(-21 - -33)	7	>0.9999 ns	Figure 3 and Table 3	nA	vs water control at pH 7.7	Kruskal-Wallis		peak current, no leak subtr
2	current larger at pH 7.4 (different to water control)	DEL-9	-135	(-44 - -300)	19	0.0102 *	Figure 3 and Table 3	nA	vs water control at pH 7.8	Kruskal-Wallis		peak current, no leak subtr
2	current larger at pH 7.4 (different to water control)	ACD-5	-976	(-557 - -1581)	5	0.0004 ***	Figure 3 and Table 3	nA	vs water control at pH 7.9	Kruskal-Wallis		peak current, no leak subtr
2	current larger at pH 7.4 (different to water control)	DEL-4	-330	(-196.5 - -626)	9	<0.0001 ****	Figure 3 and Table 3	nA	vs water control at pH 7.10	Kruskal-Wallis		peak current, no leak subtr
2	large current at pH 7.4, not statistically different to water	DELM-1	-633	(-19 - -1434)	7	0.2448 ns	Figure 3 and Table 3	nA	vs water control at pH 7.11	Kruskal-Wallis		peak current, no leak subtr
2	large current at pH 7.4, not statistically different to water	UNC-105	-324	(-13 - -567.5)	17	0.3270 ns	Figure 3 and Table 3	nA	vs water control at pH 7.12	Kruskal-Wallis		peak current, no leak subtr
2	current at pH 7.4 similar to water control	UNC-8c	-75	(-24 - -171.8)	14	>0.9999 ns	Figure 3 and Table 3	nA	vs water control at pH 7.13	Kruskal-Wallis		peak current, no leak subtr
2	current at pH 7.4 similar to water control	ACD-4	-53	(-35 - -122)	23	>0.9999 ns	Figure 3 and Table 3	nA	vs water control at pH 7.14	Kruskal-Wallis		peak current, no leak subtr
2	current at pH 7.4 similar to water control	ASIC-2	-44	(-35 - -96)	21	>0.9999 ns	Figure 3 and Table 3	nA	vs water control at pH 7.15	Kruskal-Wallis		peak current, no leak subtr
2	current at pH 7.4 similar to water control	DEG-1	-40	(-30 - -54)	23	>0.9999 ns	Figure 3 and Table 3	nA	vs water control at pH 7.16	Kruskal-Wallis		peak current, no leak subtr
2	current at pH 7.4 similar to water control	DEGT-1	-60	(-50 - -111)	23	0.2889 ns	Figure 3 and Table 3	nA	vs water control at pH 7.17	Kruskal-Wallis		peak current, no leak subtr
2	current at pH 7.4 similar to water control	DELM-2	-22	(-10 - -35)	24	>0.9999 ns	Figure 3 and Table 3	nA	vs water control at pH 7.18	Kruskal-Wallis		peak current, no leak subtr
2	current at pH 7.4 similar to water control	DEL-1	-92	(-47.25 - -130.8)	24	0.3192 ns	Figure 3 and Table 3	nA	vs water control at pH 7.19	Kruskal-Wallis		peak current, no leak subtr
2	current at pH 7.4 similar to water control	DEL-2a	-45.5	(-26.5 - -97)	18	>0.9999 ns	Figure 3 and Table 3	nA	vs water control at pH 7.20	Kruskal-Wallis		peak current, no leak subtr
2	current at pH 7.4 similar to water control	DEL-2b	-39.5	(-29 - -44.5)	10	>0.9999 ns	Figure 3 and Table 3	nA	vs water control at pH 7.21	Kruskal-Wallis		peak current, no leak subtr
2	current at pH 7.4 similar to water control	DEL-3	-71	(-50.75 - -92.5)	10	0.8064 ns	Figure 3 and Table 3	nA	vs water control at pH 7.22	Kruskal-Wallis		peak current, no leak subtr
2	current at pH 7.4 similar to water control	MEC-10	-67	(-28 - -330)	17	0.3939 ns	Figure 3 and Table 3	nA	vs water control at pH 7.23	Kruskal-Wallis		peak current, no leak subtr
2	current at pH 7.4 similar to water control	DEL-6a	-37	(-22 - -105)	23	>0.9999 ns	Figure 3 and Table 3	nA	vs water control at pH 7.24	Kruskal-Wallis		peak current, no leak subtr
2	current at pH 7.4 similar to water control	DEL-7	-130	(-57 - -153)	7	0.4031 ns	Figure 3 and Table 3	nA	vs water control at pH 7.25	Kruskal-Wallis		peak current, no leak subtr
2	current at pH 7.4 similar to water control	DEL-8b	-70	(-39 - -132)	20	0.4294 ns	Figure 3 and Table 3	nA	vs water control at pH 7.26	Kruskal-Wallis		peak current, no leak subtr
2	current at pH 7.4 similar to water control	DEL-10	-99	(-34 - -183.3)	18	0.2106 ns	Figure 3 and Table 3	nA	vs water control at pH 7.27	Kruskal-Wallis		peak current, no leak subtr
2	current at pH 7.4 similar to water control	MEC-4	-119.5	(-38.25 - -427.8)	16	0.0712 ns	Figure 3 and Table 3	nA	vs water control at pH 7.28	Kruskal-Wallis		peak current, no leak subtr
2	current at pH 7.4 similar to water control	EGAS-1	-40	(-33 - -51.25)	12	>0.9999 ns	Figure 3 and Table 3	nA	vs water control at pH 7.29	Kruskal-Wallis		peak current, no leak subtr
2	current at pH 7.4 similar to water control	EGAS-2	-33	(-24 - -58.75)	12	>0.9999 ns	Figure 3 and Table 3	nA	vs water control at pH 7.30	Kruskal-Wallis		peak current, no leak subtr
2	current at pH 7.4 similar to water control	EGAS-3	-32	(-28 - -40)	11	>0.9999 ns	Figure 3 and Table 3	nA	vs water control at pH 7.31	Kruskal-Wallis		peak current, no leak subtr
2	current at pH 7.4 similar to water control	EGAS-4	-32.5	(-27 - -47.5)	12	>0.9999 ns	Figure 3 and Table 3	nA	vs water control at pH 7.32	Kruskal-Wallis		peak current, no leak subtr
3	current at pH 7.4 different to pH 4	ACD-1	see pH 4 and pH 7.4 values above			0.0037 **	Figure 3 and Table 3	nA	pH 4 vs. pH 7.4	paired t-test		peak current, no leak subtr
3	current at pH 7.4 different to pH 4	ACD-2	see pH 4 and pH 7.4 values above			0.0002 ***	Figure 3 and Table 4	nA	pH 4 vs. pH 7.5	paired t-test		peak current, no leak subtr
3	current at pH 7.4 different to pH 4	ASIC-1	see pH 4 and pH 7.4 values above			<0.0001 ****	Figure 3 and Table 5	nA	pH 4 vs. pH 7.6	paired t-test		peak current, no leak subtr
3	current at pH 7.4 different to pH 4	DEL-9	see pH 4 and pH 7.4 values above			<0.0001 ****	Figure 3 and Table 6	nA	pH 4 vs. pH 7.7	paired t-test		peak current, no leak subtr
3	current at pH 7.4 different to pH 4	ACD-5	see pH 4 and pH 7.4 values above			0.0193 *	Figure 3 and Table 7	nA	pH 4 vs. pH 7.8	paired t-test		peak current, no leak subtr
3	current at pH 7.4 different to pH 4	DEL-4	see pH 4 and pH 7.4 values above			0.0025 **	Figure 3 and Table 8	nA	pH 4 vs. pH 7.9	paired t-test		peak current, no leak subtr
3	No difference between currents at pH 7.4 and 4	DELM-1	see pH 4 and pH 7.4 values above			0.1608 ns	Figure 3 and Table 9	nA	pH 4 vs. pH 7.10	paired t-test		peak current, no leak subtr
3	current at pH 7.4 different to pH 4	UNC-105	see pH 4 and pH 7.4 values above			0.0044 **	Figure 3 and Table 10	nA	pH 4 vs. pH 7.11	paired t-test		peak current, no leak subtr
3	No difference between currents at pH 7.4 and 4	UNC-8c	see pH 4 and pH 7.4 values above			0.7914 ns	Figure 3 and Table 11	nA	pH 4 vs. pH 7.12	paired t-test		peak current, no leak subtr
3	No difference between currents at pH 7.4 and 5	ACD-4	see pH 4 and pH 7.4 values above			0.3516 ns	Figure 3 and Table 12	nA	pH 4 vs. pH 7.13	paired t-test		peak current, no leak subtr
3	No difference between currents at pH 7.4 and 6	ASIC-2	see pH 4 and pH 7.4 values above			0.3138 ns	Figure 3 and Table 13	nA	pH 4 vs. pH 7.14	paired t-test		peak current, no leak subtr
3	No difference between currents at pH 7.4 and 7	DEG-1	see pH 4 and pH 7.4 values above			0.9192 ns	Figure 3 and Table 14	nA	pH 4 vs. pH 7.15	paired t-test		peak current, no leak subtr
3	No difference between currents at pH 7.4 and 8	DEGT-1	see pH 4 and pH 7.4 values above			0.5104 ns	Figure 3 and Table 15	nA	pH 4 vs. pH 7.16	paired t-test		peak current, no leak subtr
3	current at pH 7.4 different to pH 4	DELM-2	see pH 4 and pH 7.4 values above			0.0268 *	Figure 3 and Table 16	nA	pH 4 vs. pH 7.17	paired t-test		peak current, no leak subtr
3	No difference between currents at pH 7.4 and 7	DEL-1	see pH 4 and pH 7.4 values above			0.2136 ns	Figure 3 and Table 17	nA	pH 4 vs. pH 7.18	paired t-test		peak current, no leak subtr
3	No difference between currents at pH 7.4 and 8	DEL-2a	see pH 4 and pH 7.4 values above			0.9781 ns	Figure 3 and Table 18	nA	pH 4 vs. pH 7.19	paired t-test		peak current, no leak subtr
3	current at pH 7.4 different to pH 4	DEL-2b	see pH 4 and pH 7.4 values above			0.0231 *	Figure 3 and Table 19	nA	pH 4 vs. pH 7.20	paired t-test		peak current, no leak subtr
3	No difference between currents at pH 7.4 and 7	DEL-3	see pH 4 and pH 7.4 values above			0.6726 ns	Figure 3 and Table 20	nA	pH 4 vs. pH 7.21	paired t-test		peak current, no leak subtr
3	No difference between currents at pH 7.4 and 8	MEC-10	see pH 4 and pH 7.4 values above			0.1236 ns	Figure 3 and Table 21	nA	pH 4 vs. pH 7.22	paired t-test		peak current, no leak subtr
3	No difference between currents at pH 7.4 and 9	DEL-6a	see pH 4 and pH 7.4 values above			0.4691 ns	Figure 3 and Table 22	nA	pH 4 vs. pH 7.23	paired t-test		peak current, no leak subtr
3	current at pH 7.4 different to pH 4	DEL-7	see pH 4 and pH 7.4 values above			0.0122 *	Figure 3 and Table 23	nA	pH 4 vs. pH 7.24	paired t-test		peak current, no leak subtr
3	No difference between currents at pH 7.4 and 9	DEL-8b	see pH 4 and pH 7.4 values above			0.5290 ns	Figure 3 and Table 24	nA	pH 4 vs. pH 7.25	paired t-test		peak current, no leak subtr
3	No difference between currents at pH 7.4 and 10	DEL-10	see pH 4 and pH 7.4 values above			0.2136 ns	Figure 3 and Table 25	nA	pH 4 vs. pH 7.26	paired t-test		peak current, no leak subtr
3	No difference between currents at pH 7.4 and 11	MEC-4	see pH 4 and pH 7.4 values above			0.7715 ns	Figure 3 and Table 26	nA	pH 4 vs. pH 7.27	paired t-test		peak current, no leak subtr
3	No difference between currents at pH 7.4 and 12	EGAS-1	see pH 4 and pH 7.4 values above			0.8162 ns	Figure 3 and Table 27	nA	pH 4 vs. pH 7.28	paired t-test		peak current, no leak subtr
3	No difference between currents at pH 7.4 and 13	EGAS-2	see pH 4 and pH 7.4 values above			0.2125 ns	Figure 3 and Table 28	nA	pH 4 vs. pH 7.29	paired t-test		peak current, no leak subtr
3	No difference between currents at pH 7.4 and 14	EGAS-3	see pH 4 and pH 7.4 values above			0.3582 ns	Figure 3 and Table 29	nA	pH 4 vs. pH 7.30	paired t-test		peak current, no leak subtr
3	No difference between currents at pH 7.4 and 15	EGAS-4	see pH 4 and pH 7.4 values above			0.0936 ns	Figure 3 and Table 30	nA	pH 4 vs. pH 7.31	paired t-test		peak current, no leak subtr
			Mean	SD
4	pH50 calculation	DELM-1	5.1	0.22	11	p=0.93, ns	Figure 4	pH	vs DELM-1 and DELM-2	Extra sum-of squares F test		Normalised peak current, baseline substr, drift correction, curve fit
4	pH50 calculation	DELM-1 and DELM-2	5	0.28	21	p=0.93, ns	Figure 4	pH	vs DELM-1	Extra sum-of squares F test		Normalised peak current, baseline substr, drift correction, curve fit
4	pH50 calculation	UNC-105h	6.3	0.39	15	n/a	Figure 4	pH	n/a	n/a		Normalised peak current, baseline substr, drift correction, curve fit
5	Erev shift from Na to Li	UNC-105h	-25	11	6	n/a	Figure 4	mV	n/a	n/a		IV
5	Erev shift from Na to K	UNC-105h	9.9	2.8	6	n/a	Figure 4	mV	n/a	n/a		IV
6	Erev shift from ND96 to NMDG	UNC-105h	-15	3.9	6	n/a	Figure 4	mV	n/a	n/a		IV
6	Permeabilility ratio PK/Pna, more permeable for Na	UNC-105h	1.84	0.28	6	n/a	Table 4	ratio	n/a	n/a		Permeability ratio
6	Permeabilility ratio PLi/Pna,more permeable for Li	UNC-105h	0.68	0.07	6	n/a	Table 4	ratio	n/a	n/a		Permeability ratio
4	pH50 calculation	ASIC-1	4.5	0.08	13	n/a	Figure 5	pH	n/a	n/a		Normalised peak current, baseline substr, drift correction, curve fit
4	pH50 calculation	ACD-2	5.04	0.219	4	n/a	Figure 5	pH	n/a	n/a		Normalised peak current, baseline substr, drift correction, curve fit
4	pH50 calculation	DEL-9	4.33	0.22	10	n/a	Figure 5	pH	n/a	n/a		Normalised peak current, baseline substr, drift correction, curve fit
5	Erev shift from Na to Li	ASIC-1	12	1.5	7	n/a	Figure 5	mV	n/a	n/a		IV
5	Erev shift from Na to K	ASIC-1	9.5	3.1	7	n/a	Figure 5	mV	n/a	n/a		IV
5	Erev shift from Na to Li	ACD-2	-36	15	7	n/a	Figure 5	mV	n/a	n/a		IV
5	Erev shift from Na to K	ACD-2	3.7	11	7	n/a	Figure 5	mV	n/a	n/a		IV
5	Erev shift from Na to Li	DEL-9	0.28	2.9	13	n/a	Figure 5	mV	n/a	n/a		IV
5	Erev shift from Na to K	DEL-9	-2.7	9.9	13	n/a	Figure 5	mV	n/a	n/a		IV
6	Permeabilility ratio PK/Pna, more permeable for K	ASIC-1	0.62	0.04	7	n/a	Table 4	ratio	n/a	n/a		Permeability ratio
6	Permeabilility ratio PLi/Pna, more permeable for Li	ASIC-1	0.69	0.08	7	n/a	Table 4	ratio	n/a	n/a		Permeability ratio
6	Permeabilility ratio PK/Pna,more permeable for Na	ACD-2	4.49	2.28	7	n/a	Table 4	ratio	n/a	n/a		Permeability ratio
6	Permeabilility ratio PLi/Pna, more permeable for Na	ACD-2	1.11	0.7	7	n/a	Table 4	ratio	n/a	n/a		Permeability ratio
6	Permeabilility ratio PK/Pna, equally permeable for K and Na	DEL-9	1.02	0.12	13	n/a	Table 4	ratio	n/a	n/a		Permeability ratio
6	Permeabilility ratio PLi/PNa, equally permeable for Li and Na	DEL-9	0.98	0.3	13	n/a	Table 4	ratio	n/a	n/a		Permeability ratio
			Median	IQR
7	no current	DEL-9 (0 ng/μL)	-50	(-64--30)	10	n/a	Figure 6	nA	n/a	n/a		peak current, baseline substr, drift correction
7	Small current, significantly larger current compared to 0 ng/μL	DEL-9 (250 ng/μL)	-412	(-511-334)	11	0.018 *	Figure 6	nA	0 ng/μL vs 250 ng/μL	Ordinary one-way ANOVA		peak current, baseline substr, drift correction
7	Significantly larger current compared to 250 ng/μL	DEL-9 (500 ng/μL)	-813	(-1162--491)	16	0.026*	Figure 6	nA	250 ng/μL vs 500 ng/μL	Ordinary one-way ANOVA		peak current, baseline substr, drift correction
7	Not significantly larger current compared to 500 ng/μL	DEL-9 (750 ng/μL)	-873	(-1264--593)	14	0.701, ns	Figure 6	nA	500 ng/μL vs 750 ng/μL	Ordinary one-way ANOVA		peak current, baseline substr, drift correction
7	no current	UNC-105h (0 ng/μL)	1	(-1-3)	15	n/a	Figure 6	nA	n/a	n/a		peak current, baseline substr, drift correction
7	Small current, significantly larger current compared to 0 ng/μL	UNC-105h (250 ng/μL)	-61	(-99--37)	21	0.0084**	Figure 6	nA	0 ng/μL vs 250 ng/μL	Ordinary one-way ANOVA		peak current, baseline substr, drift correction
7	Significantly larger current compared to 250 ng/μL	UNC-105h (500 ng/μL)	-107	(-168--64)	21	0.0268 *	Figure 6	nA	250 ng/μL vs 500 ng/μL	Ordinary one-way ANOVA		peak current, baseline substr, drift correction
7	Not significantly larger current compared to 500 ng/μL	UNC-105h (750 ng/μL)	-180	(-228--101)	15	0.0313*	Figure 6	nA	500 ng/μL vs 750 ng/μL	Ordinary one-way ANOVA		peak current, baseline substr, drift correction
			Mean	SD
8	DEL-9 currents at pH 7.4	DEL-9	-8.5	12	11	n/a	Figure 6	nA	n/a	n/a		peak current, baseline substr, drift correction
8	DEL-9 currents at pH 4 are enhanced	DEL-9	-911	376	11	n/a	Figure 6	nA	n/a	n/a		peak current, baseline substr, drift correction
8	GAS belt deletion abolishes currents - pH 7.4	DEL-9 (ΔGAS-belt)	-8.1	13	10	n/a	Figure 6	nA	n/a	n/a		peak current, baseline substr, drift correction
8	GAS belt deletion abolishes currents - pH 4	DEL-9 (ΔGAS-belt)	-57	44	10	n/a	Figure 6	nA	n/a	n/a		peak current, baseline substr, drift correction
8	UNC-105h currents at pH 7.4	UNC-105	12	7.5	20	n/a	Figure 6	nA	n/a	n/a		peak current, baseline substr, drift correction
8	UNC-105h currents at pH 4 are inhibited	UNC-105h	164	101	20	n/a	Figure 6	nA	n/a	n/a		peak current, baseline substr, drift correction
8	GAS belt deletion abolishes currents - pH 7.4	UNC-105 (ΔGAS-belt)	5.8	4.5	19	n/a	Figure 6	nA	n/a	n/a		peak current, baseline substr, drift correction
8	GAS belt deletion abolishes currents - pH 4	UNC-105 (ΔGAS-belt)	2.6	3.5	19	n/a	Figure 6	nA	n/a	n/a		peak current, baseline substr, drift correction
9	Amilorde IC50, ASIC-1 is blocked by amiloride	ASIC-1	108	43	10	n/a	Figure 7	µM	n/a	n/a		IV, no leak subtr
9	Amilorde IC50, ACD-2 is blocked by amiloride	ACD-2	87	41	12	n/a	Figure 7	µM	n/a	n/a		IV, no leak subtr
10	ACD-1 pH 7.4 currents are blocked by amiloride	ACD-1	n/a	n/a	3	n/a	Figure 8	µA	n/a	n/a		IV, no leak subtr
10	DELM-1 pH 7.4 currents are blocked by amiloride	DELM-1	n/a	n/a	4	n/a	Figure 8	µA	n/a	n/a		IV, no leak subtr
10	ACD-2 pH 7.4 currents are blocked by amiloride	ACD-2	n/a	n/a	18	n/a	Figure 8	µA	n/a	n/a		IV, no leak subtr
10	ACD-5 pH 7.4 currents are blocked by amiloride	ACD-5	n/a	n/a	13	n/a	Figure 8	µA	n/a	n/a		IV, no leak subtr
10	UNC-105 pH 7.4 currents are slightly blocked by amiloride	UNC-105h	n/a	n/a	2	n/a	Figure 8	µA	n/a	n/a		IV, no leak subtr
10	DEL-9 pH 7.4 currents are not blocked by amiloride	DEL-9	n/a		17	n/a	Figure 8	µA	n/a	n/a		IV, no leak subtr
11	Low amiloride doeses block UNC-105h (IC50 calculation)	UNC-105h	0.76	0.49	7	n/a	Figure 9	µM	n/a	n/a		Normalised peak current, baseline substr, drift correction, curve fit
11	High amiloride doses enhance UNC-105h currents (EC50 calculation)	UNC-105h	5.9	0.18	7	n/a	Figure 9	µM	n/a	n/a		Normalised peak current, baseline substr, drift correction, curve fit
12	IC50 calculation ASIC-1 is blocked by increasing concentraions of zinc	ASIC-1	284	131	10	n/a	Figure 10	µM	n/a	n/a		Normalised peak current, baseline substr, drift correction, curve fit
12	IC50 calculation ACD-2 is blocked by increasing concentraions of zinc	ACD-2	51	18	15	n/a	Figure 10	µM	n/a	n/a		Normalised peak current, baseline substr, drift correction, curve fit
12	IC50 calculation DEL-9 is blocked by increasing concentraions of zinc	DEL-9	23	19	13	n/a	Figure 10	µM	n/a	n/a		Normalised peak current, baseline substr, drift correction, curve fit
12	IC50 calculation ACD-1 is blocked by increasing concentraions of zinc	ACD-1	208	100	7	n/a	Figure 11	µM	n/a	n/a		Normalised peak current, baseline substr, drift correction, curve fit
12	IC50 calculation ACD-5 is blocked by low zinc concentrations	ACD-5	0.19	0.05	4	n/a	Figure 11	µM	n/a	n/a		Normalised peak current, baseline substr, drift correction, curve fit
12	EC50 calculation ACD-5 currents are enhanced by high concentraions of zinc	ACD-5	1251	443	4	n/a	Figure 11	µM	n/a	n/a		Normalised peak current, baseline substr, drift correction, curve fit
12	EC50 calculation DELM-1 currents are enhanced by increasing concentraions of zinc	DELM-1	262	136	4	n/a	Figure 11	µM	n/a	n/a		Normalised peak current, baseline substr, drift correction, curve fit
12	IC50 calculation DEL-4 is blocked by increasing concentraions of zinc	DEL-4	12	5	5	n/a	Figure 11	µM	n/a	n/a		Normalised peak current, baseline substr, drift correction, curve fit
12	IC50 calculation UNC-105 is blocked by increasing concentraions of zinc	UNC-105	31	11	4	n/a	Figure 11	µM	n/a	n/a		Normalised peak current, baseline substr, drift correction, curve fit

## Sheet: Sheet1
Subunit	pH4		pH 7.4
						UNC-105h	1.84 (0.28)	0.68 (0.07)
	Median (IQR) current (nA)	Kruskal-Wallis	Median (IQR) current (nA)	Kruskal-Wallis vs. water control		ACD-2	4.49 (2.28)	1.11 (0.70)
		vs. water control				ASIC-1	0.62 (0.04)	0.69 (0.08)
water control	-95 (-44.5 - -121.5)		-32 (-15.35 - -54)			DEL-9	1.02 (0.12)	0.98 (0.30)
ACD-1	-149 (-70.5 - -246.3)	>0.9999 ns	-1242 (-509 - -1844)	<0.0001 ****
ACD-2	-743 (-616.5 - -1304)	0.0037 **	-344 (-153 - -482.5)	0.0004 ***
ASIC-1	-10069 (-8475 - -12851)	0.0051 **	-23 (-21 - -33)	>0.9999 ns
DEL-9	-1910 (-476 - -2322)	0.0005 ***	-135 (-44 - -300)	0.0102 *
ACD-5	-347 (-197.5 - -437)	0.6178 ns	-976 (-557 - -1581)	0.0004 ***
DEL-4	-134 (-75.5 - -180.5)	>0.9999 ns	-330 (-196.5 - -626)	<0.0001 ****
DELM-1	-482 (-35 - -792)	>0.9999 ns	-633 (-19 - -1434)	0.2448 ns
UNC-105	-175 (-18.5 - -231.5)	>0.9999 ns	-324 (-13 - -567.5)	0.3270 ns
UNC-8c	-86 (-47.75 - -142.3)	>0.9999 ns	-75 (-24 - -171.8)	>0.9999 ns
ACD-4	-57 (-46 - -129)	>0.9999 ns	-53 (-35 - -122)	>0.9999 ns
ASIC-2	-72 (-58 - -134.5)	>0.9999 ns	-44 (-35 - -96)	>0.9999 ns
DEG-1	-37 (-21 - -128)	>0.9999 ns	-40 (-30 - -54)	>0.9999 ns
DEGT-1	-54 (-37 - -156)	>0.9999 ns	-60 (-50 - -111)	0.2889 ns
DELM-2	-26.5 (-15.5 - -46.25)	0.1937 ns	-22 (-10 - -35)	>0.9999 ns
DEL-1	-47.5 (-27.5 - -128)	>0.9999 ns	-92 (-47.25 - -130.8)	0.3192 ns
DEL-2a	-51.5 (-35.75 - -104.3)	>0.9999 ns	-45.5 (-26.5 - -97)	>0.9999 ns
DEL-2b	-45.5 (-30 - -53.5)	>0.9999 ns	-39.5 (-29 - -44.5)	>0.9999 ns
DEL-3	-57.5 (-40.5 - -66.5)	>0.9999 ns	-71 (-50.75 - -92.5)	0.8064 ns
MEC-10	-156 (-35 - -575.5)	>0.9999 ns	-67 (-28 - -330)	0.3939 ns
DEL-6a	-49 (-39 - -73)	>0.9999 ns	-37 (-22 - -105)	>0.9999 ns
DEL-7	-208 (-59 - -319)	>0.9999 ns	-130 (-57 - -153)	0.4031 ns
DEL-8b	-57 (-47 - -170)	>0.9999 ns	-70 (-39 - -132)	0.4294 ns
DEL-10	-69.5 (-23.5 - -143.5)	>0.9999 ns	-99 (-34 - -183.3)	0.2106 ns
MEC-4	-126 (-39.75 - -461.3)	>0.9999 ns	-119.5 (-38.25 - -427.8)	0.0712 ns
EGAS-1	-37 (-31 - -50.5)	>0.9999 ns	-40 (-33 - -51.25)	>0.9999 ns
EGAS-2	-37 (-31.5 - -51.25)	>0.9999 ns	-33 (-24 - -58.75)	>0.9999 ns
EGAS-3	-37 (-29 - -42)	>0.9999 ns	-32 (-28 - -40)	>0.9999 ns
EGAS-4	-39.5 (-30.25 - -66.5)	>0.9999 ns	-32.5 (-27 - -47.5)	>0.9999 ns
